# Supplementary material for: Screening of metabolic modulators identifies new strategies to target metabolic reprogramming in melanoma
Source: Sci Rep. 2021 Feb 23;11:4390. doi: 10.1038/s41598-021-83796-8 (PMC7902673; doi:10.1038/s41598-021-83796-8)
Supplement: Supplementary file 3 — Supplementary Table 1. [file 41598_2021_83796_MOESM3_ESM.xlsx]

## Sheet: Table S1
	ED-013			ED-196
	Relative viability (%)			Relative viability (%)
Compound	Single compound	With vemurafenib	Difference	Single compound	With vemurafenib	Difference	Total diff
Ursolic acid (UA)	100.742	66.8179	-33.9238	103.314	65.9869	-37.3269	-71.2506
4-Methylumbelliferone (4-MU)	131.81	89.5296	-42.2803	102.321	86.5824	-15.7388	-58.0192
Cinchonidine	143.176	101.503	-41.6724	113.36	99.062	-14.2982	-55.9705
Acarbose	165.845	119.19	-46.6546	108.404	116.028	7.62338	-39.0312
Taxifolin (Dihydroquercetin)	126.267	95.4455	-30.8214	85.0786	78.7928	-6.2858	-37.1072
Miglitol (Glyset)	144.468	108.473	-35.9953	96.6777	97.5938	0.916121	-35.0792
Emodin	89.2783	65.6631	-23.6151	106.199	98.7357	-7.46367	-31.0788
Aloin (Barbaloin)	114.95	96.0938	-18.8562	104.214	92.1697	-12.0446	-30.9008
Tanshinone I	38.8852	6.01726	-32.8679	3.55203	7.2186	3.66656	-29.2014
3-Indolebutyric acid (IBA)	109.265	81.9725	-27.2924	91.9062	90.7423	-1.16394	-28.4563
Tangeretin (Tangeritin)	125.716	85.7814	-39.9348	114.622	126.998	12.3762	-27.5586
Gastrodin (Gastrodine)	111.53	101.665	-9.86471	106.717	91.0277	-15.6892	-25.5539
Inosine	97.2196	92.4268	-4.79287	98.8188	78.752	-20.0668	-24.8597
Evodiamine (Isoevodiamine)	92.7559	77.7787	-14.9773	89.2971	79.5269	-9.77019	-24.7475
Baicalin	115.67	102.699	-12.9709	95.9758	85.9706	-10.0051	-22.976
ATP (Adenosine-Triphosphate)	134.706	113.7	-21.0058	95.3093	94.4943	-0.815041	-21.8209
Sodium Danshensu	95.7229	92.9333	-2.78959	91.6722	73.7357	-17.9365	-20.7261
Guanosine	90.0333	87.5846	-2.44873	95.9616	79.7716	-16.19	-18.6387
(-)-Epigallocatechin gallate	86.3025	64.0018	-22.3007	57.9244	61.6232	3.6988	-18.6019
Metformin HCl (Glucophage)	136.584	128.206	-8.37833	101.364	91.2316	-10.1324	-18.5108
Glyburide (Diabeta)	104.526	101.827	-2.69841	107.32	92.0881	-15.2315	-17.9299
Bilobalide	95.3542	90.9275	-4.4267	101.697	88.8662	-12.8311	-17.2578
Rheochrysidin (Physcione)	103.105	107.014	3.90946	104.306	83.4421	-20.8643	-16.9548
Streptozotocin (Zanosar)	135.967	112.342	-23.6247	98.2162	105.098	6.88169	-16.743
Mitiglinide calcium	105.996	99.0923	-6.90366	102.973	93.3524	-9.62113	-16.5248
Paeonol (Peonol)	97.9969	86.1664	-11.8305	91.4028	87.1126	-4.29024	-16.1208
Rotundine	93.0091	85.0318	-7.9773	93.1682	85.0326	-8.13556	-16.1129
Sinomenine (Cucoline)	88.5454	87.0173	-1.52811	94.3876	79.894	-14.4937	-16.0218
Nalidixic acid (NegGram)	94.5769	84.4443	-10.1327	93.6574	87.8874	-5.76995	-15.9026
Honokiol	93.3777	89.0838	-4.29391	98.0602	86.9494	-11.1108	-15.4047
Vanillin	89.527	89.2054	-0.321585	95.9971	81.1175	-14.8796	-15.2012
Rutin (Rutoside)	89.4382	84.424	-5.01415	87.0283	76.9168	-10.1115	-15.1257
Sorbitol (Glucitol)	96.5756	90.9072	-5.66837	103.321	94.2904	-9.03053	-14.6989
Chlorogenic acid	92.5783	80.2099	-12.3684	96.5288	94.4535	-2.07528	-14.4437
Asiatic acid	105.463	89.3675	-16.0955	92.9909	94.7798	1.78883	-14.3067
Silymarin (Silybin B)	92.143	82.1751	-9.96789	94.2246	89.9674	-4.25721	-14.2251
Quercetin (Sophoretin)	99.2272	87.9493	-11.2779	87.9288	84.9918	-2.93692	-14.2148
Neohesperidin	97.9169	80.7367	-17.1803	92.4308	96.0848	3.65399	-13.5263
Oxymatrine (Matrine N-oxide)	93.8263	85.1939	-8.63245	94.8485	89.9674	-4.88112	-13.5136
Quercetin dihydrate (Sophoretin)	88.4433	75.1043	-13.3389	79.3075	79.69	0.382589	-12.9563
Gramine	104.939	95.7494	-9.18951	95.5858	92.1289	-3.45696	-12.6465
Astragaloside A	93.7331	90.7046	-3.02842	94.416	84.8287	-9.58729	-12.6157
Xanthone (Genicide)	103.016	104.948	1.93176	109.305	94.7798	-14.525	-12.5932
Glipizide (Glucotrol)	121.395	102.638	-18.7568	100.981	107.259	6.27814	-12.4786
L (+)-Rhamnose Monohydrate	92.8581	89.1851	-3.67296	93.5227	84.9511	-8.57162	-12.2446
Sitagliptin phosphate monohydrate	89.9889	88.8002	-1.1887	96.9046	86.0114	-10.8931	-12.0818
L-carnitine (Levocarnitine)	97.2729	92.447	-4.82591	96.4792	89.2333	-7.24588	-12.0718
Piperine (1-Piperoylpiperidine)	91.5034	94.2704	2.76699	100.719	86.1746	-14.5444	-11.7774
DCA	97.4195	90.7452	-6.67433	102.123	97.1044	-5.01831	-11.6926
Lipoic Acid	98.8141	99.376	0.561864	97.3938	85.1958	-12.198	-11.6361
Fumalic acid (Ferulic acid)	96.1714	84.4037	-11.7677	90.7931	90.9869	0.193875	-11.5738
Tetrahydropapaverine hydrochloride	112.41	102.78	-9.62981	89.7012	87.8059	-1.89536	-11.5252
Linagliptin (BI-1356)	92.2807	85.0723	-7.20837	96.0325	92.0881	-3.94441	-11.1528
Repaglinide	121.288	109.425	-11.863	110.779	111.501	0.721354	-11.1417
Butylscopolamine bromide (Scopolamine butylbromide)	95.4875	97.0866	1.59914	97.6703	85.2365	-12.4337	-10.8346
Gossypol	101.763	84.2214	-17.5419	75.9752	83.279	7.30374	-10.2381
Biochanin A (4-Methylgenistein)	90.8905	92.2849	1.39442	113.686	102.447	-11.2393	-9.84491
Indirubin	89.9134	91.7379	1.82452	99.1875	87.8467	-11.3408	-9.51632
Diosmin	96.7488	84.505	-12.2438	84.476	87.398	2.92206	-9.32173
Magnolol	93.3777	84.0998	-9.27791	91.1759	91.5987	0.422767	-8.85514
Dihydromyricetin (Ampeloptin)	90.8061	94.3515	3.54534	87.8933	75.7341	-12.1592	-8.61387
Baicalein	92.827	88.0303	-4.7967	87.8224	84.1762	-3.64623	-8.44292
Naringenin	92.7426	103.003	10.2599	110.269	91.6395	-18.6295	-8.36958
Phlorizin (Phloridzin)	86.4846	94.1489	7.66431	96.0892	80.4241	-15.6651	-8.00077
Sclareol	91.2059	99.9028	8.69689	104.597	87.9282	-16.6689	-7.97197
Hesperidin	88.9274	82.1143	-6.81303	91.7573	90.8238	-0.933482	-7.74652
Hesperetin	93.9685	90.2387	-3.7298	100.308	96.615	-3.69269	-7.42249
Ammonium Glycyrrhizinate (AMGZ)	102.212	102.071	-0.141272	92.5797	85.3589	-7.22084	-7.36211
Chrysin	80.6396	88.8002	8.16062	100.903	85.6036	-15.2997	-7.13904
Silibinin (Silybin)	91.3524	87.4428	-3.90967	92.289	89.6003	-2.68871	-6.59838
Troxerutin	95.0655	87.9695	-7.09598	92.8137	93.3931	0.579456	-6.51653
Neurocuproine	1.45237	6.15908	4.70672	30.0186	19.0049	-11.0137	-6.30696
Sophocarpine	94.2572	96.7016	2.44449	93.076	84.4209	-8.65514	-6.21065
Osthole (Osthol)	89.8157	78.2649	-11.5508	103.612	108.972	5.36068	-6.19008
Gliclazide (Diamicron)	98.4277	98.91	0.48229	100.109	93.5971	-6.51212	-6.02983
D-Mannitol (Osmitrol)	99.5603	102.577	3.0168	99.62	91.721	-7.89894	-4.88214
Canagliflozin	93.3245	94.5743	1.24988	99.0244	93.0261	-5.99833	-4.74845
Tanshinone IIA (Tanshinone B)	18.9651	13.8985	-5.06668	5.23943	5.83197	0.592548	-4.47413
Glimepiride	107.59	96.965	-10.6255	104.682	110.848	6.16613	-4.45934
Cryptotanshinone	22.2207	9.44123	-12.7795	7.52237	16.925	9.40259	-3.37693
Dapagliflozin	112.143	102.678	-9.46463	97.3299	103.67	6.34052	-3.1241
Gliquidone	98.0102	99.0923	1.08213	106.327	102.284	-4.04316	-2.96103
Naringin (Naringoside)	87.213	82.9653	-4.2477	92.0905	93.7194	1.62889	-2.61881
Hematoxylin (Hydroxybrazilin)	88.2523	94.8175	6.56518	91.0625	82.0147	-9.04781	-2.48263
Coenzyme Q10(CoQ10)	97.2774	93.2574	-4.01995	91.1334	92.9038	1.77036	-2.24958
Salidroside (Rhodioloside)	101.306	90.7046	-10.6011	99.7547	108.157	8.40192	-2.19923
Polydatin(Piceid)	93.7064	95.1619	1.45546	95.0754	92.4144	-2.66101	-1.20555
Hordenine	90.2554	85.3965	-4.85889	90.4528	94.2904	3.83762	-1.02128
DL-Carnitine hydrochloride	98.2767	94.9795	-3.29717	89.6658	92.4959	2.83014	-0.467028
(-)-Huperzine A	120.942	101.483	-19.4586	89.1482	108.564	19.4162	-0.0423362
Neohesperidin dihydrochalcone (Nhdc)	94.6835	92.0013	-2.68225	86.0641	88.7847	2.72054	0.038297
Nateglinide (Starlix)	97.2596	91.6974	-5.56221	93.2674	99.3067	6.03924	0.477034
Apocynin (Acetovanillone)	90.7439	99.7407	8.99672	96.6351	89.3964	-7.23873	1.75799
Theobromine (3,7-Dimethylxanthine)	88.3455	87.2604	-1.08512	94.2317	97.1452	2.91352	1.82839
Phenformin HCl	102.541	97.3297	-5.21082	101.74	109.013	7.27319	2.06238
Naringin Dihydrochalcone (Naringin DC)	89.5536	93.5816	4.02796	95.047	93.1077	-1.93934	2.08862
Orotic acid (6-Carboxyuracil)	94.7546	96.2357	1.48106	94.1962	94.9021	0.705901	2.18696
Cytisine (Baphitoxine, Sophorine)	92.4406	94.2299	1.78932	94.6429	95.1876	0.544719	2.33404
5-hydroxytryptophan (5-HTP)	98.7342	105.029	6.29439	95.912	92.0473	-3.86466	2.42973
Diosgenin	90.4064	86.2272	-4.17924	90.2613	97.2268	6.96542	2.78618
Kinetin (6-Furfuryladenine)	88.5721	98.3225	9.7504	97.1882	90.416	-6.77216	2.97823
Fisetin (Fustel)	88.1857	93.46	5.27437	86.8015	84.8695	-1.93197	3.3424
Enoxolone (Glycyrrhetin)	102.674	107.419	4.74549	101.187	99.8369	-1.34998	3.39551
Hypoxanthine	86.9109	97.6741	10.7632	93.7283	86.5824	-7.14591	3.61728
LY2608204	98.4055	81.7497	-16.6558	0.900415	21.2072	20.3068	3.65092
Rhein (Monorhein)	87.9547	90.4818	2.52709	77.9887	79.6493	1.66052	4.18761
Hyodeoxycholic acid (HDCA)	98.6898	98.991	0.301283	92.4096	96.3295	3.91996	4.22124
Puerarin (Kakonein)	91.73	94.7972	3.06724	89.0419	90.2936	1.25176	4.319
Saxagliptin (BMS-477118,Onglyza)	114.177	111.876	-2.30072	95.3377	102.121	6.78303	4.48231
Formononetin (Formononetol)	91.8987	92.2444	0.345684	96.5572	100.938	4.38086	4.72654
Kaempferol	99.205	103.772	4.56746	103.562	104.16	0.597911	5.16537
Sclareolide (Norambreinolide)	99.6225	108.554	8.93136	99.0032	95.4323	-3.57086	5.3605
Oleanolic Acid (Caryophyllin)	90.1221	94.8377	4.71558	101.47	102.162	0.691059	5.40663
Yohimbine hydrochloride (Antagonil)	99.8046	97.5323	-2.27226	93.2462	101.142	7.89575	5.62349
Ipriflavone	83.642	101.058	17.4156	96.2594	84.8695	-11.3899	6.02568
Salicin (Salicoside, Salicine)	91.5656	95.6481	4.0825	88.5952	90.6199	2.02469	6.10719
Phloretin (Dihydronaringenin)	94.1905	98.7479	4.55738	97.0889	98.8581	1.76918	6.32657
Lappaconite Hydrobromide	88.8386	94.8985	6.05994	94.2388	94.5759	0.337097	6.39704
Dioscin (Collettiside III)	1.40795	7.59755	6.1896	1.65903	1.87602	0.216986	6.40659
10-Hydroxycamptothecin	1.20808	7.27339	6.06531	3.67965	4.03752	0.35787	6.42318
Sesamin (Fagarol)	92.6538	104.117	11.4631	98.2304	93.6786	-4.55173	6.91134
Morin hydrate (Aurantica)	92.8759	89.5498	-3.32604	91.4383	101.754	10.3154	6.98938
Limonin	85.9383	92.9333	6.995	93.2178	93.3524	0.13455	7.12955
Methyl-Hesperidin	100.893	94.1084	-6.78439	85.9365	100.041	14.1043	7.31989
Myricitrin (Myricitrine)	84.3038	88.395	4.09119	89.2262	92.8222	3.59598	7.68717
Diosmetin (Luteolin 4-methyl ether)	94.6791	91.9405	-2.73859	117.366	128.018	10.652	7.91339
Triptolide	1.06151	3.93047	2.86895	0.935865	6.11746	5.18159	8.05054
Stigmasterol (Stigmasterin)	90.8994	95.7089	4.8095	91.3674	94.6982	3.33085	8.14035
Bergenin (Cuscutin)	96.1981	99.8015	3.60336	98.6628	103.548	4.88528	8.48864
Icariin	91.0948	89.3675	-1.72735	85.7876	96.615	10.8274	9.10005
Luteolin	82.3007	75.2867	-7.01401	97.2591	113.907	16.648	9.63396
β-Sitosterol	90.8639	93.1359	2.272	93.4518	100.816	7.36388	9.63587
Curcumol	85.0899	92.6294	7.53942	91.6439	94.0865	2.4426	9.98202
Rucaparib (AG-014699 , PF-01367338)	122.492	101.422	-21.0694	96.1318	127.365	31.2337	10.1642
Myricetin (Cannabiscetin)	90.7795	88.1519	-2.62761	78.2085	91.3132	13.1047	10.4771
Ergosterol	85.5652	94.5338	8.96864	94.8201	96.3295	1.5094	10.478
Pioglitazone (Actos)	102.936	104.826	1.89014	97.3583	105.995	8.6368	10.5269
Rutaecarpine (Rutecarpine)	93.1113	97.2082	4.09689	92.0338	98.6949	6.66114	10.758
Indole-3-carbinol	94.0662	93.1156	-0.950574	84.0577	96.1256	12.0679	11.1174
Azomycin (2-Nitroimidazole)	79.9245	89.6511	9.72663	99.4711	101.06	1.58926	11.3159
Glycyrrhizic acid	85.9338	93.9463	8.01245	89.8927	93.23	3.33736	11.3498
Thiamine	90.0911	94.473	4.38198	90.9491	98.6542	7.70511	12.0871
Shikimic acid (Shikimate)	85.0233	96.5598	11.5365	97.3016	98.1648	0.863174	12.3997
Hydroxycitrate	94.608	92.8522	-1.75582	91.3744	105.873	14.4983	12.7425
Pioglitazone HCl (Actos)	106.143	110.803	4.66014	98.7337	108.075	9.34129	14.0014
Caffeic acid	81.2791	89.9145	8.63535	81.4202	87.031	5.61075	14.2461
Resveratrol	102.869	103.853	0.98428	91.8707	105.302	13.4311	14.4153
Monensin sodium salt (Coban)	2.19409	10.0288	7.83468	4.16885	11.1338	6.96492	14.7996
Vanillylacetone	91.4768	108.473	16.996	102.584	100.653	-1.93103	15.065
Matrine ((+)-Matrine)	90.8461	93.2169	2.3708	84.1569	99.7961	15.6391	18.0099
Aesculin (Esculin)	99.8801	103.327	3.44664	87.5388	102.284	14.745	18.1917
Palmatine chloride	74.1062	99.9635	25.8574	104.661	97.5122	-7.14866	18.7087
Amygdalin	115.918	144.151	28.2326	119.514	113.499	-6.01502	22.2176
Rosiglitazone (Avandia)	105.059	117.205	12.1461	106.774	120.228	13.4547	25.6008
Nobiletin (Hexamethoxyflavone)	87.9369	79.5211	-8.41588	111.24	146.737	35.4971	27.0812
Arbutin (Uva, p-Arbutin)	103.478	113.112	9.63468	94.0757	112.316	18.2408	27.8755
Gynostemma Extract	89.3849	101.746	12.3616	77.2159	93.0261	15.8102	28.1717
(+)-Usniacin (D-Usnic acid)	68.8297	68.844	0.0142873	30.366	58.5237	28.1577	28.172
Isoliquiritigenin	91.4857	97.7349	6.24924	93.2036	117.822	24.6186	30.8678
Vildagliptin (LAF-237)	92.6849	113.457	20.7719	90.9349	101.101	10.1663	30.9382
Rosiglitazone HCl	96.5667	116.577	20.0101	99.9319	112.602	12.67	32.6801
Dihydroartemisinin (DHA)	85.9694	104.299	18.3298	71.3101	86.1338	14.8237	33.1535
Oridonin (Isodonol)	53.773	81.1419	27.3688	1.80792	8.97227	7.16435	34.5332
Synephrine (Oxedrine)	89.98	101.807	11.8272	90.8002	114.152	23.3515	35.1787
Cyclovirobuxin D (Bebuxine)	100.613	120.852	20.2388	87.078	114.641	27.5631	47.8019
Chrysophanic acid (Chrysophanol)	93.2623	93.4195	0.157237	109.085	92.5367	-16.5483	-16.391
GSK1292263	83.0113	103.772	20.7611	92.0622	120.677	28.6148	49.3759
Rosiglitazone maleate	88.8119	114.247	25.435	94.969	120.106	25.137	50.572
TAK-875	84.1039	107.845	23.7408	91.9913	121.778	29.7869	53.5277
Retinioc acid	77.8326	111.917	34.0845	82.8737	104.568	21.694	55.7785
Tetrandrine (Fanchinine)	1.35021	66.6964	65.3462	5.40958	4.323	-1.08658	64.2596
Berberine Hydrochloride	56.5046	100.389	43.8844	103.193	124.511	21.3173	65.2018
Manidipine 2HCl (CV-4093)	43.2245	72.511	29.2865	42.3621	78.7113	36.3492	65.6357
Artesunate	59.9645	86.45	26.4856	55.4784	95.5139	40.0355	66.5211
Cyclosporin A (Cyclosporine A)	34.5281	39.2844	4.75632	9.33738	72.0636	62.7262	67.4826
Parthenolide ((-)-Parthenolide)	71.65	93.4803	21.8303	66.2479	113.01	46.7619	68.5922
Apigenin	80.6707	110.215	29.5445	93.2107	134.299	41.0878	70.6323
Cyclocytidine HCl	5.56518	20.8477	15.2825	26.6296	103.956	77.3263	92.6088
Andrographolide	42.8958	108.878	65.9821	81.2005	133.564	52.364	118.346
MK-8245	17.0686	98.0996	81.031	52.8764	110.073	57.197	138.228
Mean			0.22607			2.91994
StDev			16.8738			15.7292
Cutoff			-16.6477			-12.8093
